# Supplementary material for: Study of Liquid-Based Cytology Using Next-Generation Sequencing as a Liquid Biopsy Application in Patients with Advanced Oncological Disease
Source: Biomedicines. 2023 May 29;11(6):1578. doi: 10.3390/biomedicines11061578 (PMC10295144; doi:10.3390/biomedicines11061578)
Supplement: Supplementary file 1 [file biomedicines-11-01578-s001.zip]

Archive with 1 entries (1 files):
- biomedicines-2337675-supplementary.pdf
